# Supplementary material for: Transcriptional Reprogramming of CD11b+Esamhi Dendritic Cell Identity and Function by Loss of Runx3
Source: PLoS One. 2013 Oct 15;8(10):e77490. doi: 10.1371/journal.pone.0077490 (PMC3817345; doi:10.1371/journal.pone.0077490)
Supplement: Table S1 — List of genes showing differential expression in Runx3-/- vs Runx3+/+ CD4+ DC measured by expression arrays, related to Figure 3A. Listed are genes that showed fold-change of at least 1.5 and p-value< 0.05. (XLSX) [file pone.0077490.s006.xlsx]

## Sheet: Table S1
Supporting Table S1. Genes showing differential expression in Runx3-/- vs Runx3+/+ CD4+ DC measured by expression arrays, related to Figure 3A. Listed are genes that showed fold-change of at least 1.5 and p-value< 0.05.
Gene Symbol	Fold Change relative to Runx3+/+	p-value	Runx3+/+_1	Runx3+/+_2	Runx3+/+_3	Runx3-/-_1	Runx3-/-_2	Runx3-/-_3
Gp2	-8.32963	0.0215528	8.93026	9.17024	9.84347	7.29112	5.44344	6.03466
Tnfsf8	-4.42562	0.010623	8.09369	8.78166	8.5019	5.78602	6.66209	6.4915
Slc8a2	-4.38485	0.00851631	7.60244	7.06419	8.30716	5.47329	5.63717	5.46576
Runx3	-3.94964	3.20676e-05	11.2429	11.2177	11.1093	9.16306	9.2997	9.16201
Cd101	-3.18474	0.0226646	9.67515	10.0255	9.44557	7.77108	8.83207	7.52951
Dab2ip	-3.09912	0.00230233	8.98701	8.75868	8.86581	7.0679	7.50262	7.14541
Klra5	-2.88874	0.00493508	7.22309	7.34164	7.29393	5.74152	6.13439	5.39144
Ptpn3	-2.83635	0.00806383	8.18784	7.97071	8.62445	6.2968	6.96501	7.00909
Mical2	-2.72026	6.9146e-05	8.01091	8.06522	7.80229	6.65829	6.63022	6.25868
Klk8	-2.64811	0.000453818	8.46226	8.23379	8.49164	7.00806	6.93653	7.02821
Serpina4-ps1	-2.62628	0.0326925	9.56131	9.34807	9.44009	7.78399	8.74936	7.63706
E230008N13Rik	-2.57228	0.0124872	7.44052	7.25167	7.50205	5.78533	6.4446	5.87516
Hic1	-2.54656	0.00374407	7.84455	7.39776	7.95927	6.24382	6.4041	6.508
Cacna1e	-2.48084	0.0188947	9.65514	9.81609	9.1257	7.9229	8.33686	8.40469
Soat2	-2.45795	0.00594699	8.192	8.41554	8.4568	7.24761	6.74073	7.18364
Il1r2	-2.439	0.0363993	8.99085	9.19159	8.55912	8.42254	7.40989	7.05026
Snx22	-2.39848	0.042267	8.08577	7.09396	8.04565	6.53557	6.52974	6.3737
Gadd45g	-2.35334	0.00321689	7.61502	7.43803	6.99279	6.15907	6.11006	6.07257
Ptpn3	-2.34295	0.00120311	8.68089	8.5505	8.98905	7.34791	7.56425	7.6233
Adam8	-2.31479	0.00669044	11.002	11.0392	10.8931	9.59582	10.1208	9.58513
Ptpn3	-2.31196	0.00359554	9.50775	9.17942	9.79605	8.25201	8.24888	8.35498
E230008N13Rik	-2.30983	0.0195687	7.65933	7.15494	7.45213	5.88285	6.49218	6.26801
Gabbr1	-2.30683	0.000977174	9.69421	9.56531	9.79112	8.32074	8.56282	8.54934
Zkscan17	-2.26867	0.000115576	9.01816	9.14364	9.11901	7.88618	7.9263	7.92279
Ptpn3	-2.21434	0.00680758	8.93447	8.44057	8.91214	7.632	7.50993	7.7046
Ptpn3	-2.18457	0.032646	8.43886	7.92143	8.91452	7.47645	7.17389	7.24243
Zfp57	-2.18165	0.0342064	7.39795	7.00156	8.21008	6.49943	6.29946	6.43444
Mapk11	-2.17207	0.0482235	10.6999	9.78022	10.2406	8.81129	9.14117	9.41107
Fam135a	-2.15366	0.0123858	9.22814	8.95104	9.52969	8.03069	8.31639	8.04141
Fgfr1	-2.15321	0.00380945	8.33337	8.03617	8.56874	6.91658	7.03793	7.6643
Ptpn3	-2.14845	0.00179441	10.3673	10.0992	10.3768	9.22725	9.14484	9.16127
Blk	-2.1334	0.0044229	8.17894	7.80309	7.76126	6.92174	6.77448	6.76761
Ptpn3	-2.11482	0.00477317	10.0081	9.84138	10.1871	8.74519	9.09364	8.95609
Rtn4rl1	-2.11387	0.0133491	8.11153	7.51166	7.93564	6.76772	6.64553	6.90593
Dhrs9	-2.10581	0.0274849	8.41321	8.8125	8.8856	7.97539	7.35638	7.55641
Dip2c	-2.09987	0.00639852	9.16172	8.83802	9.13157	8.09671	8.03559	7.78811
Strbp	-2.08757	0.0176942	10.5922	10.0234	10.7158	9.31033	9.44852	9.38708
Rcan3	-2.06881	0.00532081	7.62935	7.37913	7.76568	6.614	6.58265	6.43111
Ptpn3	-2.06872	0.00482055	8.75849	8.38008	8.93371	7.41375	7.57738	7.93494
Gm11545	-2.06584	0.0031548	9.13548	8.95714	8.47633	8.15924	8.08788	7.18166
Ptpn3	-2.06468	0.0032656	10.1542	10.0082	10.1899	8.86783	9.20055	9.14616
Rab37	-2.06403	0.00958897	8.85131	8.45706	8.90407	7.68663	7.80275	7.58666
Bmp2	-2.03441	0.0228202	6.91118	6.56706	7.66577	6.03044	5.8944	6.14533
Ptpn3	-2.03158	0.00588015	10.007	9.57465	10.151	8.76713	8.80179	9.09594
E230008N13Rik	-2.029	0.0158597	7.45899	7.1078	7.51401	6.3817	6.5395	6.0973
Ptpn3	-1.99954	0.00438328	8.67204	8.31466	9.00344	7.41117	7.54868	8.03128
Olfr111	-1.96512	0.0182777	11.1536	11.0788	10.7703	10.0126	9.79733	10.2689
Hdac9	-1.96069	0.0362433	10.5755	9.9539	10.2231	9.20891	9.62292	9.00663
Itln1	-1.95109	0.00568024	6.97237	6.68045	6.96957	5.94387	6.00502	5.78067
Scnn1g	-1.95091	0.00972605	7.12878	6.8634	7.77648	6.00565	6.29669	6.57388
Stk32c	-1.95052	0.00149892	9.82912	9.63178	9.97801	8.72767	8.87087	8.94878
Slc6a12	-1.94774	0.048476	11.0854	11.0295	10.6999	9.76143	10.6231	9.54495
E230008N13Rik	-1.93813	0.0134776	7.33848	7.15437	7.70029	6.22183	6.6234	6.48389
Actr1b	-1.93194	0.00198983	9.74296	9.53416	9.71836	8.73259	8.78799	8.62473
Rnf144b	-1.9317	0.0115757	11.0063	11.2769	10.7052	10.3797	9.94798	9.81106
E230008N13Rik	-1.92246	0.00359587	7.25864	7.14064	7.17967	6.1098	6.42601	6.21428
Grik5	-1.89982	0.00413432	7.47842	7.18784	7.51609	6.45008	6.5134	6.44129
E230008N13Rik	-1.89566	0.00624633	7.52372	7.19852	7.9882	6.53575	6.53315	6.87343
Dip2c	-1.89304	0.00842035	9.89446	9.60213	9.81123	9.03657	8.8411	8.66803
Unc119	-1.89	0.0208924	8.92021	8.61083	8.99135	8.05551	8.07408	7.63764
Mfsd2a	-1.88768	0.0154802	8.49036	8.16195	8.46737	7.60197	7.16417	7.60371
Myc	-1.88438	0.0120783	10.5809	10.4218	10.7218	9.88782	9.59114	9.50329
Dip2c	-1.87227	0.0103511	8.65692	8.29438	8.77602	7.69379	7.69275	7.62641
Slain1	-1.85809	0.00788738	8.60055	8.20665	8.52936	7.59191	7.54534	7.51785
Pik3r6	-1.85025	0.0319306	8.57461	8.35147	8.77957	7.99726	7.41823	7.62699
Ppp1r14a	-1.84622	0.012263	10.2482	10.1011	10.2396	9.41486	9.53338	8.98693
Ctnnd2	-1.8384	0.00466931	11.127	10.9739	10.9531	10.1225	9.9923	10.3038
E230008N13Rik	-1.83724	0.00803799	7.25883	6.90537	7.16646	6.19274	6.34651	6.15878
Eef2k	-1.82501	0.0112228	9.53583	9.3264	9.46629	8.38433	8.79407	8.5464
Cd7	-1.81295	0.000690299	12.897	12.7416	12.9301	12.0139	11.9465	12.0332
St3gal5	-1.80771	0.0262454	9.34775	8.9078	9.44022	8.56002	8.22357	8.34969
2012-09-01	-1.80021	0.00726552	9.79992	9.64863	9.99365	8.81566	9.10701	8.97503
Tspan2	-1.79838	0.0148885	10.1748	9.70289	10.0535	9.17496	9.14695	9.06923
Gm9705	-1.78151	0.0358559	10.8141	11.1394	10.7667	9.82424	10.4284	9.96818
Prss30	-1.76045	0.000494119	10.7388	10.773	10.5785	10.0331	9.91027	9.69912
Vmn2r96	-1.75916	0.026429	11.4382	11.3354	11.2215	10.5898	10.9403	10.0203
Hdac10	-1.75545	0.0058022	9.54662	9.54572	9.29074	8.51226	8.78438	8.65093
Ampd3	-1.74656	0.00223618	10.8427	10.8392	10.6105	9.8933	10.1316	9.8539
Zfp831	-1.74338	0.0451729	9.28403	8.94976	8.94062	8.08465	8.69994	7.98416
2900026A02Rik	-1.74088	0.00366191	9.00282	8.90971	8.93814	8.33004	8.08983	8.03135
Kit	-1.73228	0.00158283	11.9058	11.7315	11.6356	11.0668	10.949	10.8791
Unc119b	-1.72995	0.0107595	8.61046	8.32105	8.49084	7.73995	7.48324	7.82698
Eml3	-1.72608	0.00651719	10.3305	10.1255	10.3407	9.48943	9.60166	9.34307
Fmo5	-1.72066	0.0091286	9.92786	10.2287	9.71048	9.13596	9.33516	9.04698
Adora3	-1.71242	0.0163662	8.87272	9.01957	8.44584	7.90934	8.0927	8.00799
Ahrr	-1.71237	0.0439853	8.25055	7.72381	8.50354	7.47643	7.27808	7.39541
Cercam	-1.7099	0.0134434	7.73269	7.71625	7.9851	7.20782	7.0196	6.88488
1700009J07Rik	-1.70799	0.0443208	6.86924	6.60089	6.05059	5.66193	5.74624	5.79565
Nek6	-1.70737	0.0071884	8.36427	8.38233	8.55951	7.75947	7.40971	7.82162
Refbp2	-1.70687	0.00458965	7.15007	6.96407	7.08716	6.36806	6.39567	6.1235
Gpr4	-1.70651	0.0113984	10.0653	9.67532	9.92558	9.17404	9.03256	9.1465
Pvt1	-1.70366	0.00629592	8.74527	8.70989	8.50418	7.89674	7.76951	7.98716
Efnb1	-1.69971	0.00562539	8.00029	7.6864	8.16475	7.1179	7.05378	7.38388
Rgs12	-1.69027	0.00834905	10.3566	10.1198	10.3502	9.40375	9.65471	9.49631
Xrcc5	-1.68899	0.0259306	7.75831	7.32321	7.92341	6.57024	6.86594	7.30027
2610034B18Rik	-1.68385	0.0301477	8.25551	7.71711	8.16582	7.2917	7.34743	7.24401
Rhof	-1.68268	0.0209927	9.58748	9.33676	9.36551	8.62437	8.99261	8.42048
Pcyt1b	-1.67824	0.00561661	8.41506	8.53356	8.54233	7.68303	7.91428	7.65279
Prkd2	-1.67627	0.0163322	10.0071	9.77794	9.50412	8.93495	9.32847	8.78991
Tbc1d16	-1.67624	0.0114188	8.75403	8.73165	8.93957	7.83467	8.22704	8.12784
Mid2	-1.67572	0.0175119	6.99656	6.80609	7.4386	6.14732	6.42895	6.43066
Gm996	-1.67053	0.0136403	7.52571	7.43741	7.55622	6.62961	7.00274	6.66607
Eef2k	-1.66988	0.0099182	9.1484	9.15364	9.26278	8.23462	8.61225	8.49872
Gpr82	-1.66276	0.00678756	10.5312	10.667	10.489	9.67959	9.8517	9.9552
Pram1	-1.66135	0.0429637	10.8499	10.8346	11.2261	9.78218	10.4312	10.5001
1300002K09Rik	-1.66052	0.000889281	11.571	11.5398	11.3335	10.7533	10.912	10.5841
Rapgef5	-1.65588	0.0472572	7.92594	7.97898	8.18485	7.15108	7.65599	7.09991
Lphn1	-1.64401	0.00988337	6.29552	6.52831	6.56558	5.73474	5.86165	5.64136
Ptpn3	-1.64342	0.000888401	7.884	7.73571	8.12294	7.13167	7.08575	7.37512
Dgkh	-1.64268	5.18141e-05	9.53564	9.58398	9.44518	8.83507	8.86808	8.7135
E230008N13Rik	-1.64205	0.0447739	7.37489	7.12254	7.71363	6.47877	6.91565	6.67016
Frmd5	-1.63739	0.0152921	10.0137	10.051	10.3735	9.34055	9.58463	9.37886
Adam19	-1.6359	0.0301756	11.5608	11.2043	11.032	10.4754	10.8907	10.3008
Polr3g	-1.63536	0.00811379	8.83589	8.70443	8.86983	7.97521	8.25624	8.04988
E230008N13Rik	-1.63289	0.0155623	8.13425	7.88574	8.52792	7.51705	7.32114	7.58743
Atf3	-1.6303	0.0409014	10.5951	10.1935	9.64349	9.82332	9.40058	9.0927
Nudt16	-1.62756	0.0063867	9.57199	9.76256	9.44393	8.95565	9.11918	8.59552
Mmp12	-1.62051	0.0308173	11.774	11.9208	11.6318	10.9058	11.4261	10.9055
Hal	-1.61189	0.0277874	8.73112	8.54726	8.60329	7.71826	8.19892	7.89822
Strbp	-1.61111	0.0192398	10.1364	9.79825	10.1955	9.25391	9.46863	9.34347
Ccdc38	-1.60926	0.0178406	6.79497	6.53589	6.87764	6.05561	6.17136	5.92233
E230008N13Rik	-1.60099	0.024706	7.12902	6.86222	7.16907	6.19718	6.56885	6.35739
	-1.59846	0.00987765	7.23922	6.98835	6.93657	6.45244	6.58402	6.09764
Hist1h2bc	-1.5974	0.0407445	10.1446	10.426	10.4675	9.32319	9.83165	9.8561
Cd244	-1.59463	0.000426233	11.5983	11.512	11.5321	10.9331	10.8709	10.8186
Bace1	-1.59463	0.00112116	7.35994	7.42649	7.08004	6.70263	6.63131	6.51287
Zfhx3	-1.59254	0.00713962	8.30532	8.46663	8.14071	7.70317	7.55283	7.64265
Nrg4	-1.59153	0.00301954	7.14238	6.91649	7.03708	6.35147	6.35092	6.3823
Galnt12	-1.59131	0.0126377	9.49662	9.20714	9.30669	8.83445	8.66256	8.50278
Card11	-1.58451	0.00397415	11.146	11.2929	11.2034	10.4586	10.4928	10.6989
Cbr3	-1.58381	0.000703755	7.18987	7.25698	7.1747	6.51317	6.62917	6.48902
Ffar1	-1.5793	0.0244474	7.63309	7.37244	7.50217	6.59145	6.90073	7.03766
Clstn1	-1.57894	0.0438852	8.30025	7.73338	8.27315	7.45826	7.36298	7.50866
S100pbp	-1.57891	0.0209819	11.1678	10.8775	11.0812	10.3394	10.579	10.2313
Sh2d3c	-1.57708	0.0161297	10.8351	10.8517	10.7046	10.0419	10.4254	9.95221
Gpr124	-1.57526	0.00678626	9.98089	9.87771	10.0079	9.17236	9.43666	9.29073
Lrrc16a	-1.57309	0.037517	10.5279	10.3927	10.6321	9.50523	10.0283	10.0584
Tbx21	-1.57204	0.00717529	9.57702	9.40453	9.76064	8.94603	8.92816	8.91008
Tnfrsf18	-1.57147	0.0172222	9.38945	9.60112	9.32607	8.68239	9.02944	8.64846
1810011H11Rik	-1.56841	0.00348266	8.22325	8.30686	8.04177	7.75392	7.60033	7.26973
Sort1	-1.56651	0.0422751	11.0766	11.2103	10.8128	10.4666	10.8512	9.83914
Klc2	-1.56363	0.0309354	8.78185	8.60067	8.74755	8.09072	8.33071	7.77394
Slc16a6	-1.56241	0.00536483	7.84705	7.68434	7.96401	7.2503	7.13861	7.17516
0610010O12Rik	-1.5603	0.0454639	7.70115	7.11973	7.28698	6.75415	6.76115	6.66709
Herc3	-1.54592	0.00710392	10.2708	10.0811	10.2922	9.50355	9.68459	9.57051
Gpr157	-1.54406	0.000427711	7.83749	7.76493	7.75207	7.17984	7.12201	7.17246
Arhgap6	-1.54365	0.032638	11.3555	11.187	11.2789	10.4336	10.8995	10.6093
Fem1c	-1.54257	0.00120825	12.2101	12.1198	12.1377	11.5939	11.5877	11.4099
Irf4	-1.53974	0.00389078	10.2224	10.2382	10.2638	9.46424	9.60036	9.7917
Fam102a	-1.53913	0.00333615	9.35408	9.38893	9.28437	8.68721	8.88332	8.59052
3110062M04Rik	-1.53557	0.00481664	7.67251	7.64938	7.82556	7.07496	7.18704	7.02912
Angptl7	-1.53551	0.0221634	8.01389	8.12541	7.22111	7.44738	7.19247	6.86442
Mblac2	-1.53431	0.00937791	8.4078	8.21096	8.40771	7.68847	7.84391	7.64133
Adora2b	-1.53343	0.00889927	7.53609	7.4942	7.95083	6.92465	7.08175	7.12442
Il12rb2	-1.53125	0.00327253	10.9482	10.8463	11.1698	10.395	10.3043	10.4208
Mllt4	-1.52756	0.0116795	10.19	10.2783	10.3901	9.45118	9.76964	9.80382
Sash1	-1.52143	0.00789897	11.0915	11.0948	10.9847	10.3218	10.6002	10.4326
Plekhg5	-1.51981	0.0250746	8.52459	8.65465	8.78477	7.9409	8.25303	7.9584
Stx17	-1.51773	0.00692418	10.6414	10.6153	10.5161	9.90504	10.1734	9.88865
Rgs11	-1.51084	0.0198632	6.60995	6.2338	6.29466	5.87306	5.76336	5.71592
Lpar5	-1.51062	0.00365784	10.1254	9.91476	9.87035	9.4483	9.43494	9.24186
Rab3ip	-1.51003	0.00100968	8.81528	8.69075	8.57628	8.14134	8.19629	7.96096
St14	-1.50569	0.0084205	9.8481	9.83062	9.76534	9.20045	9.43235	9.03997
Fam190a	-1.50216	0.0210936	8.92686	8.91957	8.79209	8.1109	8.49897	8.26753
Plcb2	-1.50196	0.000235946	11.8049	11.8863	11.8146	11.2598	11.2459	11.2395
Baiap2	-1.5008	0.00929608	8.67115	8.63926	8.53547	8.2291	7.94007	7.91951
Armcx3	1.50369	0.000473868	7.38625	7.33882	7.5258	8.01052	7.92442	8.08148
Gpr183	1.50451	9.0899e-05	10.676	10.6637	10.809	11.2953	11.2652	11.356
Ifitm2	1.50559	0.0137927	11.5479	11.7549	11.5192	12.2616	12.068	12.2634
Asah2	1.50596	0.0102126	6.1264	6.40488	6.22873	6.79548	6.81559	6.921
Ly96	1.50675	0.00842282	11.196	11.202	10.9941	11.9268	11.6415	11.5982
Pcp4	1.50762	0.00329223	6.19076	6.06722	6.24663	6.74897	6.61479	6.91767
Atxn1	1.50799	0.0369949	6.68487	6.51958	6.8963	7.49382	7.17124	7.21358
Ifitm2	1.50811	0.0279708	12.0885	12.4433	12.1547	12.8906	12.686	12.8882
Fyn	1.50868	0.00170757	9.63903	9.80376	10.0019	10.3101	10.3101	10.6043
Oxa1l	1.50892	0.00854751	9.34081	9.46511	9.19634	10.1511	9.9013	9.73043
Armcx3	1.51026	0.0013844	7.8307	7.79608	7.96121	8.49942	8.35777	8.51519
Pros1	1.51522	0.00398105	7.19122	7.08357	7.4652	7.818	7.81527	7.90529
Tnfrsf13c	1.51617	0.0311609	7.9311	8.30447	8.34461	8.85346	8.8125	8.71551
Il4i1	1.51883	0.0403244	9.57939	9.3178	10.1895	10.2486	10.2219	10.425
Sqrdl	1.51997	0.00873426	6.36824	6.446	6.44583	7.17057	7.06961	6.83203
Kctd12b	1.5206	0.00121502	7.61046	7.75964	7.55694	8.28374	8.28351	8.17371
Hells	1.52123	0.0381677	8.50309	8.4377	9.0521	9.36971	8.87512	9.56379
Pgcp	1.52255	0.0226899	9.15315	9.24933	9.13956	9.99465	9.58779	9.77905
Vangl2	1.5232	0.00347032	6.75391	6.72255	7.21882	7.42972	7.43486	7.65201
Bgn	1.52545	0.00839701	6.43967	6.53301	6.49948	7.27086	7.02036	7.00864
Rab31	1.52895	0.00568529	9.61569	9.67636	9.55495	10.2525	10.1014	10.3307
Myof	1.53019	0.0472952	9.29753	9.73667	9.54189	10.3555	10.0376	10.0241
1110032F04Rik	1.53126	0.0254921	6.46234	6.19321	6.73387	7.1274	7.03724	7.06893
Tnfrsf21	1.53452	0.0305478	9.76855	9.87494	9.36777	10.3486	10.1761	10.34
Ube2l6	1.53669	0.0359519	9.49075	9.63873	9.59848	10.3103	9.87494	10.4022
Ptger3	1.53831	0.0133904	9.84259	10.0573	9.72325	10.3949	10.6505	10.4417
Niacr1	1.54242	0.0317816	6.47654	6.86231	6.38979	7.31711	7.09801	7.1891
Rxra	1.54255	0.0088565	7.28725	7.08212	7.161	7.95769	7.78937	7.65928
Zeb2	1.54268	0.00896797	10.5299	10.7541	10.5223	11.2874	11.1304	11.2649
Snx24	1.54462	0.0161633	6.00475	5.72752	5.82387	6.63395	6.37037	6.43358
Cflar	1.5462	0.00592763	8.2087	8.04533	8.23365	8.76364	8.6196	8.99063
Nceh1	1.54655	0.0079257	9.73591	9.69018	9.42672	10.3653	10.1529	10.2217
Csf2rb2	1.55069	0.0373911	9.87698	10.0956	9.39179	10.5842	10.3222	10.3568
Rab38	1.55231	0.036794	6.75244	6.63581	7.22517	7.65647	7.31954	7.54066
Eng	1.55497	0.00948423	7.05972	7.07492	6.79774	7.8464	7.52841	7.46822
Cstf3	1.55879	0.00330356	7.29495	7.09953	7.02046	7.77562	7.81871	7.74189
Snx18	1.56099	0.000562126	8.35335	8.31112	8.48393	9.02202	9.02153	9.03224
Shisa5	1.56144	0.00895462	11.0548	10.9996	10.8641	11.4882	11.6207	11.7382
Cbara1	1.56356	0.00545403	9.50472	9.45657	9.70292	10.2793	10.1653	10.1541
Nlrc5	1.56997	0.0411847	9.04694	9.26974	8.72684	9.60433	9.58812	9.80329
Nlrc5	1.57064	0.0169842	10.2489	10.3906	9.986	10.9031	10.7541	10.9224
Myo10	1.57261	0.000766573	6.89916	6.90339	6.81636	7.57069	7.63735	7.37036
Ccl19	1.57515	0.0322838	6.46485	6.71815	6.9917	7.53753	7.15508	7.44856
Nlrc5	1.57536	0.00491275	8.26686	8.42442	8.28432	8.94001	8.89534	9.10731
Myo1e	1.57794	0.00389622	9.67947	9.7316	9.62124	10.4654	10.2311	10.3099
Il1rap	1.57957	0.0106004	6.14496	6.26071	5.94439	6.65324	6.88167	6.79374
Mboat1	1.58451	0.0059826	7.29513	7.38611	7.39882	8.17475	8.00661	7.89079
Rorc	1.58623	0.022166	6.20594	6.36311	6.52753	6.67372	7.02257	7.39709
Nlrc5	1.58646	0.0404851	9.05562	9.19248	8.72224	9.66278	9.48376	9.82124
AB124611	1.58822	0.0214452	10.3549	10.5236	10.1195	11.1395	10.8364	11.0242
Tmem65	1.58882	0.00451322	8.74448	8.80789	8.85003	9.60631	9.40318	9.39678
Sestd1	1.58907	0.0271435	6.62662	6.4731	7.13726	7.21165	7.51701	7.51288
Snx8	1.59378	0.0156833	7.7683	8.11412	7.41529	8.52501	8.52829	8.26175
Nlrc5	1.59574	0.0407069	10.3518	10.6377	10.325	11.0903	10.8713	11.3756
Timd4	1.59636	0.0087185	6.80259	6.96625	6.74854	7.69074	7.40538	7.44562
Cldnd1	1.59801	0.0181949	9.54675	9.49913	9.30356	10.2037	9.92714	10.2474
Hbegf	1.59897	0.0472031	5.60653	6.05558	5.60877	6.73997	6.30926	6.25308
Nlrc5	1.60163	0.0251848	9.39049	9.41955	9.13837	9.99286	9.80722	10.1869
Heg1	1.60368	0.00482136	6.59134	6.65181	6.81734	7.25636	7.47288	7.37542
Ccl19	1.60404	0.0334656	6.38631	6.55703	6.95038	7.48789	7.05705	7.39391
Ccl19	1.60404	0.0334656	6.38631	6.55703	6.95038	7.48789	7.05705	7.39391
Cttnbp2nl	1.61528	0.0267563	6.28683	6.39864	6.30727	7.29924	6.8035	6.96533
Ninj1	1.61595	4.1476e-05	7.65386	7.674	7.33819	8.38309	8.37026	7.98987
Tbc1d2b	1.61694	0.000801684	9.70498	9.79107	9.50538	10.4904	10.3711	10.2197
Nlrc5	1.61709	0.0293908	9.57193	9.81327	9.29926	10.2117	10.1763	10.3766
Spib	1.62368	0.00233071	9.38024	9.28744	9.7352	10.1225	10.1024	10.2757
Slc28a3	1.62441	0.0282251	5.22457	5.15311	5.60231	5.55696	6.0112	6.51159
Slc6a20a	1.62519	0.00261389	7.5865	7.79842	7.63817	8.39316	8.44176	8.28999
Armcx3	1.62774	0.00144917	8.14559	8.10398	8.36342	8.88771	8.9133	8.9206
Cd81	1.63208	0.0431664	11.3589	11.9743	11.2161	12.2974	12.3639	12.0082
Slc7a8	1.63279	0.00526493	7.80954	7.56612	7.49239	8.38856	8.49582	8.10569
Sspo	1.63645	0.00614506	6.33803	6.48808	6.23222	7.06528	7.29501	6.82976
Fam46a	1.63888	0.0275124	9.01553	9.42053	8.96229	9.71694	10.0305	9.78906
Rai14	1.64249	0.0166487	5.82958	5.84954	5.92164	6.82438	6.40913	6.5149
Chka	1.64356	0.0353849	9.59906	9.85333	9.97396	10.175	10.7057	10.6962
Fah	1.64847	0.0445616	5.93175	5.67079	6.07983	6.89557	6.53386	6.41632
Blnk	1.65408	0.00140328	6.00515	5.94722	6.1778	6.64834	6.61218	7.04775
Lgals3bp	1.65751	0.0405363	10.4734	10.645	10.2394	11.2103	10.9271	11.4075
Rgs1	1.65778	0.0290655	12.2429	12.4391	11.0427	12.7946	12.9391	12.1789
Mlkl	1.6586	0.0429772	5.56337	5.69859	5.91396	6.71532	6.09087	6.55963
Laptm4b	1.66505	0.0469502	6.913	7.06536	7.0549	7.98697	7.34457	7.90841
Gyk	1.66536	0.00765883	7.34204	7.33543	7.66158	8.20725	8.22233	8.11699
Litaf	1.66646	0.0147502	9.15357	9.23185	9.41443	10.1366	9.70877	10.1648
Sdc4	1.66722	0.0374999	7.12923	7.04302	7.24302	8.2099	7.6615	7.75621
P2rx4	1.67785	0.000735905	10.3813	10.4582	10.3078	11.2046	11.0812	11.1012
Ccl19	1.67975	0.0382675	6.32841	6.44081	6.92132	7.53341	7.01483	7.38703
Nlrc5	1.67997	0.0127088	7.30548	7.67708	7.31665	8.22264	8.12196	8.1999
Net1	1.68031	0.00994528	7.24629	7.0557	7.09623	7.96059	7.68547	7.99834
Cd99l2	1.68673	0.00804528	6.3391	6.10829	6.07938	7.11001	7.06721	6.61226
Epb4.1l3	1.68793	0.000575142	7.05623	7.17029	7.06493	7.92636	7.84991	7.78094
Parvb	1.68883	0.0213492	6.38273	6.48174	6.43632	7.46414	6.96641	7.1383
Lamp1	1.69175	0.00422565	11.1906	11.3391	11.1327	12.1548	11.909	11.8742
Stx11	1.69296	0.00610569	8.64093	8.58641	8.73624	9.3609	9.17163	9.70971
Lrrc8b	1.69323	0.0406314	6.97719	7.09091	7.3814	8.2121	7.73083	7.78589
Pla2g15	1.69815	0.00129722	7.72478	7.8638	7.54308	8.61738	8.48385	8.32231
Runx2	1.71989	0.00256082	8.96313	9.13244	9.36124	9.7123	9.86831	10.2231
Dkk2	1.72045	0.0463106	6.35247	6.46843	7.17744	7.42147	7.53391	7.39132
Fam26f	1.72325	0.0153616	8.17865	8.12036	8.03462	9.05725	8.64022	8.99156
Cxcl11	1.72751	0.0406345	6.95736	7.10935	6.98283	7.96095	7.39518	8.05949
Vegfc	1.73818	0.00303283	5.92512	5.66456	5.55341	6.61348	6.6282	6.29413
Tfpi	1.73916	0.00489825	6.8881	7.14652	6.66257	7.79057	7.93649	7.3653
Sh3pxd2b	1.73968	0.0310811	6.12096	5.98127	5.90961	7.22464	6.66128	6.52238
Fbxo4	1.73992	0.0114567	5.77822	5.67389	5.64558	6.63336	6.26126	6.60015
Lgmn	1.73998	0.0013993	10.7775	10.8804	10.6646	11.7431	11.5868	11.3898
Clec4a3	1.74062	0.0143433	11.4195	11.8789	11.5608	12.4341	12.5049	12.3191
Cdk6	1.7454	0.00808106	8.78961	8.65897	9.1541	9.62556	9.71465	9.67313
Lima1	1.74702	0.0076185	6.65822	6.43924	6.62641	7.54773	7.34681	7.24401
Tspan32	1.75124	0.00724367	5.60042	5.73648	5.7961	6.66519	6.55496	6.33797
Oxct1	1.75619	0.00185928	7.64142	7.62949	7.81356	8.38976	8.59507	8.53701
Cybb	1.76322	0.0134316	11.7035	11.9909	11.8344	12.762	12.4333	12.7883
Hadh	1.76633	0.0102798	8.63118	8.45605	8.53354	9.57454	9.45585	9.05265
Serinc5	1.76951	0.0108676	8.70668	8.35641	8.74117	9.51908	9.35309	9.40214
Gca	1.77038	0.011627	9.74262	9.37656	9.66053	10.4864	10.2363	10.5292
Slamf6	1.77086	0.0166431	9.25489	9.06802	9.63989	10.1897	10.1682	10.0782
Depdc7	1.77402	0.0114537	8.82193	9.13751	8.2279	9.76854	9.6187	9.28118
Clec4n	1.78551	0.0454177	10.2669	10.3143	9.17389	11.4435	10.6992	10.1213
Dirc2	1.78886	0.00659629	8.90406	8.93026	8.76821	9.73749	9.52596	9.8562
Adora2a	1.79473	0.0191057	6.50693	6.15331	6.84224	7.39352	7.28434	7.35592
Ccl21a	1.80056	0.000774834	6.32994	6.15138	6.34211	7.10569	7.09222	7.17085
Ccl21a	1.80056	0.000774834	6.32994	6.15138	6.34211	7.10569	7.09222	7.17085
Ccl21a	1.80056	0.000774834	6.32994	6.15138	6.34211	7.10569	7.09222	7.17085
Ccl21a	1.80056	0.000774834	6.32994	6.15138	6.34211	7.10569	7.09222	7.17085
Phyhd1	1.80114	0.01445	7.48697	7.65422	7.42502	8.72195	8.34874	8.04226
Wls	1.80383	0.0131443	7.13634	7.2501	7.6451	8.34651	7.97204	8.26619
Dok3	1.80587	0.000334568	6.78349	6.71873	6.65701	7.59817	7.52884	7.59029
Ets2	1.82023	0.0335288	5.69554	5.85856	5.73349	6.71082	7.04881	6.12033
Mllt3	1.83027	0.00906814	6.37179	6.46428	6.47256	7.36865	7.01844	7.53772
Pdlim4	1.84067	0.037904	6.72954	6.69556	6.74947	8.0715	7.49692	7.24683
Serpini1	1.84095	0.00368597	6.70192	6.42589	7.58594	7.50529	7.35073	8.49907
Slc16a10	1.84407	0.00654137	6.66519	6.91589	6.66945	7.8162	7.51748	7.56552
Dock1	1.84929	0.0024814	8.23379	8.50047	7.91102	9.25966	9.19842	8.84812
Cxcr4	1.85456	0.00399753	9.29404	9.38244	9.08742	10.4299	10.2375	9.76978
Gdpd1	1.85818	0.000552656	5.98141	6.04996	5.94463	6.96746	6.9783	6.71192
BC048502	1.85887	0.000846372	7.582	7.76448	7.82297	8.55757	8.61427	8.6809
Galnt3	1.8638	0.00178861	6.52522	6.65534	6.6298	7.46189	7.35841	7.6848
Cmah	1.86697	0.0474575	6.773	6.50198	6.92399	7.04896	7.50489	8.3472
Dst	1.87059	0.00720851	7.86256	8.00977	7.93134	8.64488	9.03102	8.83825
Nrp2	1.88107	0.0453488	6.17655	6.2704	6.63727	7.65885	7.10699	7.05305
Myb	1.88505	0.00348898	6.54255	6.56741	7.04829	7.6477	7.32646	7.92789
Pld1	1.88582	0.00148091	6.06527	6.25275	6.16761	7.10756	6.97573	7.1479
Postn	1.88703	0.00507971	6.29197	5.99239	5.6532	6.92346	7.12572	6.63673
Gm10673	1.89235	0.00575048	6.37857	6.64056	6.32016	7.32928	7.29706	7.4735
Adam11	1.89488	0.00752658	8.40417	8.28151	9.0004	9.50759	9.32044	9.62437
5430435G22Rik	1.89834	0.00939689	6.0759	6.23595	6.47762	7.23667	6.81986	7.50715
Serpinb10	1.89932	0.0275396	11.969	11.8851	11.7888	12.4307	13.0657	12.9229
Heg1	1.90254	0.000777817	7.88025	7.91796	8.21313	8.91409	8.89803	8.983
Xdh	1.91335	0.0186152	7.46704	7.67383	7.39886	8.3859	8.19301	8.76912
Cd5l	1.91567	0.00971972	6.18349	6.00489	5.69147	6.95556	6.77794	6.95991
Dgat2	1.92162	0.0257761	7.63368	7.52662	7.30571	8.92349	8.27319	8.0963
Plcl1	1.93583	0.0366052	5.82762	6.06724	5.86486	6.82455	6.4434	7.35061
Capg	1.93614	0.0110706	5.60863	5.56271	5.82998	6.77601	6.71111	6.37375
Sepp1	1.93762	0.00946781	10.0576	10.4156	9.90052	11.3181	11.0054	10.9132
Pld3	1.94124	0.00604481	7.809	8.09004	7.69828	9.10055	8.86738	8.50031
Car13	1.94295	0.0236099	6.0326	6.02752	6.19017	7.32389	6.65031	7.15084
Cd14	1.94317	0.00640246	6.26393	6.67531	6.14946	7.39179	7.47749	7.09466
Idh1	1.95052	0.0114027	9.0866	8.92959	9.12658	10.274	9.81033	9.95002
Rab3il1	1.95193	0.0293957	7.14587	7.40876	7.20156	8.66454	8.02169	7.96466
Fcgr3	1.95286	0.0270942	7.41945	7.85499	7.30413	8.95262	8.42708	8.09563
Treml4	1.95538	0.0259353	9.58159	10.1723	9.53411	10.6208	10.9942	10.5753
Abcd2	1.95641	0.00075486	7.03765	7.19102	6.90631	8.09496	7.99548	7.94917
Ptprm	1.9608	0.000168939	5.95144	5.83073	5.76958	6.85314	6.87995	6.73299
Qser1	1.963	6.46729e-05	8.70535	8.70028	8.71702	9.73282	9.65326	9.65576
Irak1bp1	1.97418	0.000974868	6.91692	6.79038	7.43859	7.74458	7.93147	8.41361
Ms4a14	1.98409	0.000824755	5.72349	5.87071	5.49979	6.85702	6.70115	6.50125
Il13ra1	1.98675	0.0308317	10.6971	11.3922	10.8688	11.8243	12.1184	11.9865
Cadm1	1.98738	0.000527135	8.36223	8.48183	8.34639	9.38737	9.33202	9.44366
Ms4a7	1.99251	0.0174577	9.09322	9.48524	9.31322	10.5836	10.132	10.1597
Dse	2.00205	0.00121444	8.95769	9.03763	8.923	10.0958	9.86522	9.96175
Fgd4	2.00856	3.34731e-05	6.47849	6.503	6.42577	7.53519	7.46496	7.42559
Slc25a24	2.02537	0.0145022	8.06446	7.699	8.26035	9.18621	8.73855	9.1536
Enpp1	2.02547	0.00386291	6.42951	6.36961	6.2893	7.61474	7.24602	7.28244
Igfbp7	2.02955	0.0142235	7.9764	7.85177	7.93365	9.30067	8.94797	8.57666
2610018G03Rik	2.0346	0.0187253	6.14928	6.34568	6.41672	6.93676	7.5655	7.48365
Qser1	2.04016	7.96267e-05	9.21374	9.26534	9.18904	10.2609	10.325	10.1683
Ccr2	2.04133	0.024905	9.12252	9.65056	9.39406	10.5206	10.0852	10.6499
Rbpms	2.0459	0.000305333	7.15026	7.23323	7.30872	8.2087	8.14191	8.4398
Smad3	2.05022	0.0216068	7.32349	7.96984	7.36037	8.62444	8.52646	8.61014
Itga9	2.05038	0.0332622	7.42304	8.17078	7.2169	8.6368	8.74903	8.53256
Spnb2	2.05518	0.00319629	8.37262	8.66905	8.33152	9.43822	9.54016	9.51261
Ifi202b	2.07289	0.0270498	9.27688	9.35396	10.1264	10.379	10.8544	10.6788
Cmklr1	2.08063	0.0225635	6.66978	7.01467	6.84916	8.31353	7.84975	7.5414
Susd2	2.09207	0.0476073	7.63724	6.9224	7.70645	8.77365	8.17953	8.50771
Csf3r	2.09254	0.0133726	8.14072	8.56901	7.52614	9.4553	9.14295	8.83338
Slc40a1	2.09489	0.0199277	9.48402	9.41801	8.43461	10.0949	10.4454	9.99699
Aif1	2.10616	0.0173233	7.00918	6.94519	6.88879	8.38443	7.71422	7.96836
Igf1	2.12318	0.00651114	8.56489	8.49993	7.80579	9.40945	9.44083	9.279
Marcksl1	2.13455	0.00700674	9.72089	9.50909	10.0859	10.9523	10.813	10.8323
Mpeg1	2.14064	0.00560803	10.4161	10.5119	10.4953	11.6991	11.2838	11.7346
Cxcl10	2.16312	0.0290071	8.84582	8.9036	8.86628	10.4085	9.5644	9.98213
Abcc3	2.16588	0.000680103	7.38049	7.4392	6.72428	8.38312	8.55067	7.95503
Chst2	2.16913	0.00228984	7.45891	7.42904	7.67	8.77966	8.48557	8.64409
Ccr5	2.17045	0.0320332	8.05407	8.60398	8.52301	9.73524	9.05603	9.74377
Ccr5	2.17045	0.0320332	8.05407	8.60398	8.52301	9.73524	9.05603	9.74377
Clec5a	2.17984	0.0319541	6.4228	6.91008	6.43083	7.85635	7.31321	7.96681
Gm10565	2.20913	0.0072286	6.74089	6.2208	6.2659	7.66171	7.6271	7.36922
Timp2	2.20947	0.00247462	6.57558	6.68953	6.41428	7.80281	7.5557	7.75197
Cd84	2.21304	0.00276427	6.39478	6.62789	6.47606	7.81553	7.52186	7.59943
Gpr31c	2.23362	0.00245996	8.90784	8.98123	8.66241	10.3333	10.0859	9.61044
Gpr31c	2.24101	0.00286541	9.02743	9.11471	8.77446	10.4782	10.1943	9.7365
Kcnn4	2.25725	0.0399309	6.37203	6.20428	6.16424	7.94948	6.95259	7.36219
Slc5a5	2.26069	0.0252834	6.26985	6.25917	6.38885	6.92677	7.72875	7.79265
Itgb5	2.26233	0.00645807	7.1915	7.44224	7.06545	8.77232	8.3479	8.1124
Ace	2.26794	0.0295724	8.79049	8.48905	8.82384	9.60546	10.3606	9.68141
Sparc	2.27166	0.00664457	6.19581	6.28591	6.53996	7.74201	7.46501	7.36591
Igf1r	2.27238	0.0112342	7.43672	7.59389	6.63964	8.72073	8.30732	8.19482
Nuak1	2.27278	0.0113092	8.64817	8.86788	8.11677	9.56705	9.93371	9.68545
Tgm1	2.2819	0.00189629	7.01864	7.31491	7.11207	8.46772	8.31865	8.22998
Lilrb4	2.29348	0.00128091	10.2932	10.4876	10.7278	11.6316	11.7192	11.7504
Sdc3	2.29586	0.00385648	9.44379	9.49595	9.4578	10.5771	10.4253	10.9923
Treml2	2.30406	0.00401629	6.28036	6.36663	6.5134	7.66672	7.25657	7.84963
Cfb	2.31576	0.048642	7.33834	7.07384	7.59432	9.12403	8.22165	8.29528
Nupr1	2.3319	0.00600848	7.20049	7.20579	7.14396	8.50411	8.08652	8.62412
Fcgr1	2.33534	0.0159499	6.3839	6.3768	6.60358	7.60245	7.1339	8.29883
Mrc1	2.34426	0.00927201	7.65448	7.79257	6.75172	9.03048	8.56611	8.28958
Gng12	2.36444	0.00887933	7.95031	8.14109	7.85373	9.38253	8.91292	9.37419
Cd300e	2.39104	0.0331688	9.0648	8.68921	9.02411	10.5388	9.61542	10.3968
Klrk1	2.39253	0.0432013	6.39255	6.46863	6.22235	7.52909	7.03322	8.29684
Dram1	2.39965	0.0207053	7.98007	8.14178	7.88494	9.75906	8.93117	9.10503
Cabp4	2.41674	0.0167392	7.81544	7.89777	7.41438	9.37346	8.64688	8.92643
Plcb4	2.42905	0.000644342	8.01374	8.04817	8.27018	9.47313	9.30474	9.39539
Plxna1	2.44375	0.00188106	6.95469	7.02132	6.91726	8.48839	8.13306	8.13912
Slc11a1	2.44696	0.00501746	8.78185	9.26591	8.76777	10.4234	10.2363	10.0289
A530099J19Rik	2.45089	0.00190473	7.20039	7.0863	7.5413	8.21346	8.42842	9.06603
Cd69	2.45599	0.000244974	6.67146	6.66808	6.20134	8.07253	7.88846	7.46881
Axl	2.46603	0.00156572	8.212	8.48991	7.86508	9.59407	9.54133	9.33816
C1qb	2.47671	0.00534431	10.0407	10.2849	9.83957	11.6537	11.189	11.2477
Rasa3	2.4862	0.00185278	8.11609	8.29305	8.08653	9.52264	9.30792	9.60694
Mcoln2	2.48985	0.0416224	6.1831	6.03682	6.16482	8.14429	7.11805	7.07057
Tlr8	2.50865	0.0152655	8.79284	9.45086	8.73935	10.5545	10.1667	10.2426
Irf8	2.5144	0.00884863	8.62999	8.78947	8.6892	9.96327	9.66115	10.4749
Irak3	2.51714	0.00844401	7.57108	8.09377	7.5782	9.01989	9.38464	8.83388
F830045P16Rik	2.5172	0.033455	5.45995	5.33182	5.28037	6.08842	7.09802	6.88115
Pvr	2.51786	0.00394705	7.65202	7.16732	7.08048	8.68282	8.77114	8.44246
C1qa	2.53758	0.00102489	8.42771	8.4612	8.25011	9.95458	9.64306	9.57174
Pilra	2.54026	0.00445273	9.76086	10.2114	9.87812	11.4602	11.2005	11.2246
Galc	2.54421	0.000587458	6.76774	6.8485	6.86188	8.17337	8.30794	8.03847
Abca1	2.55883	0.00154949	6.7602	6.75878	6.52765	8.28671	8.23865	7.58772
Il1a	2.56107	0.000608311	5.91493	5.86929	5.81386	7.34432	7.0927	7.2313
Etv5	2.56237	0.00103948	7.54097	7.74858	7.4723	8.99612	9.15676	8.68141
Fpr1	2.56979	0.00585812	5.87641	6.1405	5.66475	7.3496	7.04882	7.3682
Cp	2.58028	0.0272774	6.30207	6.09068	6.40182	8.18851	7.29769	7.41095
Cx3cr1	2.59242	0.00141546	8.8832	9.16882	8.98509	10.3966	10.2637	10.4997
Prdm1	2.61604	0.00239064	7.47336	7.39456	7.53888	9.08831	8.8321	8.64854
Vcam1	2.61966	0.00574094	9.6726	9.70209	8.76712	10.8479	10.8274	10.6347
Klra17	2.63277	0.0350052	8.50231	8.30934	8.55031	10.1641	9.11289	10.2747
Spic	2.63435	0.00104527	9.5978	9.34153	9.14131	10.7583	10.9646	10.55
Etv5	2.64157	0.00176228	8.34011	8.3044	8.05035	9.47618	9.82666	9.5962
Lrp1	2.64944	0.000471742	9.17175	9.16856	8.73362	10.4126	10.6173	10.2611
Klra2	2.65366	0.0345655	6.2775	6.3277	6.44903	8.40716	7.33065	7.54038
C1qc	2.66123	0.00504613	8.82838	8.84988	8.25668	10.4229	9.89821	9.85007
Gfra2	2.6808	0.0206055	7.93697	8.6526	8.191	9.33642	9.9244	9.78774
Clec12a	2.69057	0.000681124	9.2771	9.25484	9.33592	10.8032	10.5229	10.8255
Tmem26	2.69174	0.00079202	6.47358	6.27684	6.05556	7.88234	7.6609	7.54835
Kcnj10	2.7435	0.00271852	7.76959	7.88795	7.10175	9.1557	9.04864	8.92301
Maf	2.75868	0.00535519	6.64643	7.21183	6.70406	8.48875	8.27894	8.18656
P2ry12	2.78576	0.00200368	6.98461	7.22812	7.05822	8.80434	8.46744	8.43337
Ptgs1	2.78925	0.000587329	6.70167	6.57804	6.19538	8.15593	7.95252	7.80628
C3	2.82437	0.0109748	8.59501	8.8763	8.67826	10.6505	9.91677	10.076
Pparg	2.84016	0.00535612	7.42507	7.70022	7.56393	9.18985	8.71303	9.30426
Gpr126	2.85235	0.00586736	8.72968	8.70297	9.24562	10.5916	10.3528	10.2703
Sema6d	2.85563	0.000512169	7.89	7.79546	7.41614	9.52441	9.29424	8.82437
Hpse	2.86222	0.00129151	9.89898	9.88974	10.2024	11.3712	11.6591	11.5123
Nr1h3	2.863	0.00495979	7.87616	8.07806	8.13203	9.86538	9.40862	9.36483
Msr1	2.87907	0.0112669	7.79866	8.20846	8.20199	9.94708	9.26498	9.57386
Mmp14	2.9198	0.00573062	6.26085	6.24161	6.40113	8.18427	7.55765	7.79928
Rftn1	3.0063	0.00489928	7.35389	7.74766	7.88742	9.44872	8.99386	9.31036
Gp49a	3.03776	0.000939552	9.25803	9.38863	9.95264	11.1445	10.9066	11.3572
Mafb	3.0388	0.00135769	8.1351	8.1589	7.84235	9.9582	9.54609	9.44255
Cd38	3.1171	0.00308223	9.74769	9.31929	9.35176	11.3999	11.081	10.8584
Il1rn	3.16271	0.00737175	7.6699	8.36842	7.70274	9.7303	9.47785	9.51639
Ifitm1	3.17617	0.00201707	10.3202	10.7167	10.7539	12.3728	12.15	12.2699
Sell	3.18253	0.0178462	7.21759	6.95826	7.51276	8.36584	8.31397	10.0193
Atp1b1	3.2228	0.0257074	6.52943	6.73022	7.1766	8.26849	7.56495	9.66774
Emr4	3.29651	0.00300923	10.2177	10.7891	10.1979	12.1704	12.1935	12.0035
Ctsl	3.31045	0.00992827	7.79288	7.97608	7.76004	9.72491	9.05278	9.93239
Cd93	3.34076	0.00366735	6.07132	6.55231	6.49381	7.80223	8.17882	8.35693
Ms4a4a	3.3764	0.000859065	7.84195	8.0495	7.53075	9.85783	9.53146	9.29936
P2ry13	3.43663	0.00217581	9.54953	9.88585	9.48019	11.5904	11.2301	11.438
Mpzl2	3.50115	0.0144647	6.61001	6.2435	6.62752	8.84155	7.9073	8.15566
Tarm1	3.52802	0.00176023	8.54308	8.51158	8.64286	10.5718	10.0657	10.5166
Ms4a6d	3.58447	0.021382	9.02373	10.1414	10.0809	11.6965	11.1425	11.9323
Fabp5	3.60977	0.0182909	8.40236	8.30038	8.93281	10.9459	9.89054	10.3549
Ifitm1	3.67624	0.00217233	9.4928	9.95034	9.92978	11.8159	11.5718	11.62
Fabp5	3.68366	0.0186137	8.61868	8.43885	9.0916	11.1625	10.0886	10.5414
Fcrl5	3.78028	0.0050351	6.0619	5.87102	6.9019	8.24067	7.49188	8.85774
Grpr	3.8593	0.00369089	6.71847	6.35276	6.98425	8.84854	8.54618	8.50579
Mertk	3.86193	0.00279663	7.49379	7.95662	7.00287	9.48183	9.50435	9.31506
P2ry14	3.95279	0.0099721	6.85658	6.78868	6.82327	9.20916	8.219	8.98897
F630111L10Rik	4.17344	0.00519521	7.74142	7.94616	7.54593	10.2395	9.43989	9.73781
Dpp10	4.18109	0.00349804	6.72082	6.64317	7.4843	9.01533	9.07076	8.95385
Gria3	4.60784	0.00752303	6.38487	5.56922	6.50432	8.42426	7.82246	8.82396
Abca13	5.59701	0.000927476	6.13296	5.878	6.5712	8.80852	8.37039	8.85723
Spon1	5.80222	0.0416832	6.27762	6.42198	6.34686	9.63182	7.5404	9.48405
Gpr171	8.40512	0.0102135	5.82728	7.3612	6.5075	9.90786	9.73073	9.2712
