# Supplementary material for: Transcriptional Reprogramming of CD11b+Esamhi Dendritic Cell Identity and Function by Loss of Runx3
Source: PLoS One. 2013 Oct 15;8(10):e77490. doi: 10.1371/journal.pone.0077490 (PMC3817345; doi:10.1371/journal.pone.0077490)
Supplement: Table S2 — List of genes showing differential expression in Esamhi-DC-Runx3Δ vs Esamhi-DC-Runx3+/+ measured by expression arrays, related to Figure 3c. Listed are genes that showed fold-change of at least 1.5 and p-value< 0.05. (XLSX) [file pone.0077490.s007.xlsx]

## Sheet: Table S1
Supporting Table S2. Genes showing differential expression in Esamhi-DC-Runx3Δ vs Esamhi-DC-Runx3+/+ measured by expression arrays, related to Figure 3c. Listed are genes that showed fold-change of at least 1.5 and p-value< 0.05.
Gene Symbol	Fold Change relative to Runx3+/+	p-value	DC-Runx3+/+_1	DC-Runx3+/+_2	DC-Runx3Δ_1	DC-Runx3Δ_2
Il1r2	-3.92818	0.0387876	7.34019	8.14063	5.7812	5.75191
Slc8a2	-3.81687	0.00278747	8.72817	8.59006	6.65133	6.80212
Bmp2	-3.79602	0.00714878	9.2893	8.9803	7.15652	7.2641
Pik3r6	-3.71146	0.0302729	9.4873	9.27819	7.81101	7.17051
Dab2ip	-3.02698	0.0325701	8.85043	9.35852	7.65781	7.35539
Soat2	-2.5775	0.010552	8.15387	7.87571	6.67453	6.62311
E230008N13Rik	-2.37841	0.00701627	6.57229	6.69628	5.46935	5.29922
Myc	-2.295	0.00567909	10.439	10.2974	9.22643	9.11298
Tmem132c	-2.29438	0.039543	8.47241	8.28634	7.40856	6.95398
Ptpn3	-2.27728	0.00318722	8.90482	9.03919	7.78563	7.78375
Ahrr	-2.27066	0.0396245	7.8306	7.40021	6.5447	6.31989
2900026A02Rik	-2.20719	0.00957686	8.55756	8.78208	7.51904	7.53617
E230008N13Rik	-2.17641	0.000200797	7.93185	7.901	6.79834	6.79061
LOC100046275	-2.1527	0.0204125	7.77602	7.59803	6.71445	6.4473
Ptpn3	-2.03109	0.00390468	8.57225	8.68779	7.58007	7.63546
Stk32c	-2.01815	0.00624015	9.80017	9.95645	8.8842	8.84635
Ctnnd2	-2.01293	0.0037831	11.3694	11.4792	10.3857	10.4443
S100a6	-2.01171	0.00705743	9.34545	9.47998	8.35206	8.45653
Gpr82	-1.96954	0.0196879	9.45632	9.6404	8.67502	8.46598
Ptpn3	-1.9471	0.0264133	9.0794	9.34742	8.16575	8.33841		Supporting Table S2. Genes showing differential expression in Esamhi-DC-Runx3Δ vs Esamhi-DC-Runx3+/+ measured by expression arrays, related to Figure 3c. Listed are genes that showed fold-change of at least 1.5 and p-value< 0.05.
Igk-V19-14	-1.93411	0.0284791	6.98018	7.19235	6.00936	6.25983
Mllt4	-1.87357	0.0256096	10.0009	10.2688	9.16658	9.29158
Ptpn3	-1.87044	0.000439669	8.94232	8.97238	8.06551	8.04244
E230008N13Rik	-1.85152	0.0161149	6.44746	6.67481	5.68341	5.66144
Lrp8	-1.83904	0.0109773	9.63164	9.65989	8.85859	8.67504
Ptpn3	-1.8207	0.00192031	9.07574	9.04664	8.16166	8.23174
Rtn4rl1	-1.81832	0.0261376	8.12529	8.38607	7.44997	7.33618
Ptpn3	-1.79924	0.00902141	9.25469	9.0928	8.32257	8.33016
Pak1	-1.79851	0.00999473	11.2142	11.3641	10.4831	10.4016
Mical2	-1.79238	0.000539394	7.96041	7.9438	7.09252	7.12794
Ptpn3	-1.79189	0.015628	9.89251	9.68723	8.9766	8.92017
E230008N13Rik	-1.77936	0.0102304	7.1491	7.25659	6.437	6.30597
Klk8	-1.77563	0.044942	7.43916	7.78553	6.83929	6.72874
Sqle	-1.7742	0.0319542	8.48675	8.23406	7.61687	7.44961
Grik5	-1.73487	0.0119415	6.8498	6.96948	6.17885	6.05077
Gadd45g	-1.7333	0.0278167	7.6248	7.81796	7.02245	6.83328
Ptpn3	-1.7235	0.000549445	10.0575	10.0501	9.25042	9.28651
Unc119	-1.70487	0.0200446	8.9926	9.17257	8.3773	8.24856
Pram1	-1.69803	0.0123203	10.2011	10.3636	9.49163	9.54532
Idi1	-1.69268	0.00455184	8.5497	8.64918	7.8531	7.82716
Ccrl2	-1.67322	0.022741	11.0348	11.0642	10.4199	10.1939
Hmgcs1	-1.65409	0.0112065	9.59924	9.6032	8.95267	8.7977
Slc30a4	-1.64764	0.00965036	9.39849	9.45223	8.77099	8.63893
Idi1	-1.64301	0.0225962	8.60286	8.72708	8.03887	7.85839
Actr1b	-1.64227	0.00142501	9.95321	9.92468	9.24624	9.20028
Cd244	-1.64118	0.0174774	11.798	11.865	11.0271	11.2065
Cercam	-1.64019	0.0455979	8.74585	8.49419	8.00153	7.81079
Ptpn3	-1.63587	0.0265179	10.5958	10.8217	9.96454	10.0328
Tmod2	-1.63268	0.0428337	9.57842	9.33523	8.65959	8.83958
Eml3	-1.62436	0.00655572	10.5826	10.5066	9.88711	9.80235
Rps6ka4	-1.5981	0.0039039	8.7873	8.87089	8.14569	8.15979
Actn1	-1.57465	0.0223916	11.2177	11.052	10.5352	10.4244
Dhcr24	-1.5704	0.0193594	7.91017	7.98373	7.21156	7.38008
Ptpn3	-1.57021	0.0274599	8.24985	8.22506	7.69595	7.47704
Nrgn	-1.56899	0.0481679	6.92006	6.91935	6.12185	6.4179
Adam8	-1.56546	0.0243859	11.1704	10.9663	10.409	10.4345
Tmem74	-1.56378	0.007068	6.91664	6.90355	6.31918	6.21093
Rab37	-1.56303	0.0324708	9.08877	8.89181	8.4128	8.27909
Gcnt1	-1.56016	0.0269681	10.2428	10.0882	9.44901	9.5986
Ppp1r14a	-1.55971	0.0316235	11.0689	10.874	10.3947	10.2657
Ptpn3	-1.55583	0.0272527	10.8443	10.6402	10.0708	10.1382
	-1.55329	0.00505726	6.98157	6.95609	6.37703	6.28998
Akr7a5	-1.54611	0.0353594	9.45728	9.65624	8.85844	8.9978
Snx21	-1.54382	0.0133186	8.17334	8.31831	7.61035	7.62829
Fam84b	-1.53748	0.00231173	6.51912	6.45938	5.86761	5.86976
1300002K09Rik	-1.52022	0.00317303	11.4321	11.4986	10.8687	10.8535
Dapk1	-1.51803	0.0317317	8.61631	8.39755	7.89401	7.91546
Hsd17b4	-1.50969	0.0400463	11.0511	11.2895	10.5471	10.605
Tmem14a	1.50297	0.00680568	7.11388	7.18901	7.7082	7.77031
Snx18	1.5112	0.0182815	8.13227	7.97228	8.66442	8.63153
Tmeff1	1.51293	0.0269397	7.10158	7.08044	7.58884	7.78788
Cmah	1.52447	0.00517646	6.11533	6.02836	6.68643	6.67386
Gclc	1.52749	0.0279382	10.3577	10.1756	10.9288	10.8269
Col17a1	1.52868	0.00981502	6.53489	6.48743	7.17977	7.06714
AW549877	1.53536	0.0379482	8.87637	8.67132	9.32257	9.46228
Wls	1.53982	0.00963653	7.37548	7.48952	8.07851	8.03202
6030499A19Rik	1.57323	0.0475014	7.63681	7.37561	8.22914	8.09074
4930588N13Rik	1.58046	0.0089129	6.48501	6.36518	7.10413	7.06675
Notch4	1.58116	0.034207	8.0803	7.95942	8.57087	8.79083
Ccr2	1.58198	0.0328659	6.17833	6.02873	6.86292	6.66759
Ifitm2	1.58588	0.0195243	11.2406	11.3797	11.9117	12.0392
Gimap6	1.59025	0.00418237	6.34812	6.27653	7.00616	6.95701
Galnt10	1.60318	0.0084155	7.78432	7.83964	8.43646	8.54937
Ppt1	1.6047	0.032083	12.3405	12.1059	12.8616	12.9495
Cd99l2	1.60667	0.00391821	6.53707	6.51081	7.2489	7.16712
B3gnt5	1.61123	0.00316107	5.87497	5.93746	6.61735	6.5714
Hap1	1.61516	0.0221676	10.1003	10.0462	10.6638	10.8661
Plin2	1.61534	0.0110825	8.16183	8.30526	8.90955	8.94123
P2rx7	1.61801	0.0025699	8.87207	8.93554	9.61341	9.58265
Gm1965	1.62591	0.0267349	6.47653	6.71047	7.29816	7.29134
Treml4	1.62946	0.0393071	10.791	11.021	11.5238	11.697
Mpzl2	1.63002	0.034935	7.85951	7.58951	8.42007	8.43873
Scd1	1.63359	0.0199087	6.48401	6.47267	7.08512	7.28765
Hk3	1.63421	0.0148588	6.51614	6.63165	7.34803	7.21695
Crip1	1.64475	0.0398259	10.9469	10.6536	11.5004	11.5358
Nr1d1	1.64993	0.00886856	6.22305	6.22756	7.01616	6.87926
Polm	1.65536	0.0197575	6.81553	6.73311	7.59668	7.40625
Chst2	1.65686	0.0158612	6.51819	6.55751	7.35705	7.17555
Spic	1.66159	0.0240148	9.70281	9.47318	10.307	10.3341
Fbxo4	1.66235	0.00642957	5.94747	6.06506	6.73369	6.74528
Calcrl	1.67047	0.000322827	10.0661	10.0464	10.8054	10.7876
Enpp5	1.67182	0.0122617	6.72003	6.61074	7.34451	7.4691
Slc7a8	1.67391	0.0169252	6.52699	6.7072	7.3987	7.32193
Aldh3b1	1.67447	0.0166636	7.73149	7.91565	8.59848	8.53608
Pbx1	1.67482	0.020016	7.31981	7.49273	8.08746	8.21309
Dmpk	1.67534	0.0361099	6.04614	6.30037	6.98837	6.84705
Runx1	1.67708	0.00329224	10.1781	10.1094	10.864	10.9154
Cmtm7	1.67796	0.0120287	8.94167	9.09323	9.73119	9.79713
Ccdc109b	1.67917	0.0353392	7.72639	7.43929	8.34648	8.3147
Pros1	1.67983	0.0343432	6.3219	6.05251	6.98164	6.8894
Gramd2	1.68229	0.0277639	5.92007	5.9663	6.56801	6.81922
Itgam	1.68332	0.0144359	10.4907	10.6688	11.3109	11.3512
Ldlrad3	1.68774	0.0468157	8.13567	7.81081	8.77638	8.68028
Aldh2	1.69518	0.0159164	9.03387	9.09169	9.73139	9.91706
Nfe2l2	1.70043	0.0458899	10.6048	10.7243	11.2713	11.5896
Fasl	1.70338	0.0144347	6.46114	6.28113	7.16423	7.11484
Bcl2l14	1.70512	0.00263406	8.12071	8.07766	8.90228	8.83583
Naaa	1.71049	0.00952447	12.1156	11.9794	12.7879	12.8559
Phxr4	1.71237	0.0350637	7.54777	7.84289	8.49379	8.44886
Igf2r	1.73162	0.00515287	6.34676	6.24872	7.06062	7.11912
Ppef2	1.73694	0.0360928	6.82372	6.51442	7.4487	7.48254
Asah2	1.73826	0.0412661	5.90808	5.91165	6.87475	6.54026
Arap1	1.74572	0.00145446	8.1259	8.15194	8.97053	8.91495
Ccdc125	1.75124	0.0350031	6.79993	6.82397	7.7752	7.46544
Tmem26	1.7517	0.0254301	6.65071	6.82646	7.44952	7.64516
Kctd12b	1.75463	0.0052572	7.1849	7.10745	7.91277	8.00192
C530028O21Rik	1.76582	0.00644637	6.75743	6.86333	7.59101	7.67043
C1qb	1.77629	0.00347478	9.64386	9.65816	10.5283	10.4314
Nr1h3	1.78081	0.0303112	7.28894	7.00942	8.03142	7.93199
BC021614	1.81624	0.0394543	6.53168	6.75412	7.3671	7.64062
P2ry12	1.83297	0.0130637	6.43766	6.41287	7.39959	7.19931
Fnip2	1.8467	0.0138822	7.57264	7.37502	8.39536	8.32218
Aif1	1.85098	0.00802486	7.55423	7.71242	8.50923	8.53401
Abcd2	1.85816	0.0200959	6.22198	6.13181	7.19127	6.95026
Clec7a	1.86026	0.031251	9.43825	9.11753	10.1973	10.1495
Ptger3	1.86652	0.00161268	8.96836	8.90168	9.84948	9.82127
Sell	1.86918	0.0301087	6.88365	6.78297	7.5836	7.88783
Pcp4	1.8784	0.0258507	8.63841	8.75343	9.74303	9.46782
Tlr11	1.89009	0.019893	9.71415	9.63226	10.4667	10.7166
Fndc7	1.89564	0.0124379	8.41882	8.49669	9.28414	9.47674
Cd81	1.89901	0.0266161	11.7968	11.5372	12.5093	12.6753
Lima1	1.91022	0.00202597	7.31688	7.36083	8.30849	8.23669
Ppt2	1.92418	0.0439174	9.1439	8.74103	9.8504	9.92302
Laptm4b	1.92948	0.0183866	7.84483	7.92905	8.71176	8.95854
Slc11a1	1.94119	0.00396441	9.00488	8.91473	9.87649	9.957
Itga8	1.94694	0.0245987	6.41919	6.53831	7.29837	7.58154
Ctnnd1	1.96675	0.000180181	6.6257	6.63841	7.59642	7.61933
Tlr3	1.96889	0.00543202	8.96804	9.11243	10.0132	10.022
1700009J07Rik	1.97729	0.0221836	6.90736	7.07068	7.84794	8.09715
Cacnb4	1.98197	0.0446076	8.20832	7.77763	8.967	8.99282
Mpeg1	1.98828	0.00704197	11.0741	11.1972	12.0706	12.1838
Dock1	1.99266	0.00161828	6.96801	6.89329	7.91087	7.93981
Sspo	1.99814	0.0127166	7.30565	7.52194	8.44756	8.37735
Ifitm1	2.00657	0.0168835	11.6551	11.7145	12.5607	12.8184
Tpcn1	2.00994	0.0363085	7.98707	7.59553	8.77374	8.82316
Mctp2	2.03107	0.0389251	5.52686	5.37743	6.66829	6.28048
BC037703	2.03863	0.0240059	6.34156	6.06609	7.31699	7.14586
Fcer2a	2.04267	0.0136607	6.19371	6.43707	7.34727	7.34443
Cldn10a	2.06172	0.016503	5.86307	5.82224	6.75227	7.02075
Slco3a1	2.06398	0.0225958	8.46775	8.17234	9.30431	9.42665
Fcgr2b	2.07659	0.038122	8.95322	9.30282	10.0624	10.3021
Smad3	2.07749	0.0197693	7.55917	7.2949	8.55404	8.40971
Spnb2	2.08239	0.025826	8.52988	8.18663	9.44151	9.39147
Rasa3	2.09485	0.0431023	8.73904	8.28925	9.62393	9.53805
Il1a	2.10596	0.015888	5.70519	5.7239	6.92578	6.65227
Igf1r	2.10966	0.018549	6.33305	6.5306	7.62006	7.3976
Pgcp	2.1239	0.00380243	7.63655	7.7404	8.73253	8.81785
Gng12	2.13171	0.00624291	8.49592	8.3353	9.54027	9.47498
Ifi205	2.14353	0.0187456	11.1529	11.1369	12.0924	12.3975
Pla2g2d	2.14532	0.00811052	8.64165	8.45378	9.68256	9.61526
Clec4b2	2.15118	0.0495019	7.61892	7.61041	8.46437	8.97522
Atp1a3	2.15278	0.00192383	9.71794	9.62899	10.7992	10.7601
4833422F24Rik	2.16519	0.0252023	7.53553	7.59147	8.49982	8.85616
Fat2	2.17129	0.0203397	6.35753	6.32908	7.30048	7.62324
Pvr	2.18486	0.0174978	7.85677	7.55595	8.81904	8.84877
Irf8	2.18995	0.00156386	10.2489	10.1825	11.3165	11.3767
Il13ra1	2.20549	0.0441811	10.5565	10.915	11.7053	12.0485
Lyl1	2.21574	0.0281859	8.78759	8.39407	9.74572	9.73151
Cd69	2.24522	0.0314506	7.88035	7.4873	8.9301	8.77125
Irak3	2.24717	0.00613304	7.4746	7.29152	8.55929	8.54305
Cxcl9	2.25864	0.0316773	10.8354	10.4404	11.7302	11.8965
Galc	2.28198	0.0334129	7.08046	7.00886	8.01462	8.45526
Fcrla	2.32226	0.0228391	7.24798	6.9075	8.2161	8.37044
Cadm1	2.34469	0.00615469	8.15024	7.95664	9.28719	9.27849
Ppap2a	2.37358	0.00130549	6.72052	6.64153	7.90631	7.94986
Lrp1	2.39589	0.0472921	9.10728	9.54819	10.4088	10.7678
1300014I06Rik	2.42569	0.00494628	7.24522	7.40844	8.5667	8.64375
Csf3r	2.42904	0.0022197	7.59561	7.6982	8.89536	8.95923
P2ry14	2.43736	0.0121568	8.1389	8.20975	9.32107	9.59821
Gcet2	2.52832	0.0369971	8.20087	8.0957	9.22693	9.74598
Gpr33	2.57666	0.0430161	7.03918	6.45817	8.07809	8.15027
Ifitm1	2.6	0.0249218	10.9084	11.198	12.2637	12.5997
Xcr1	2.63575	0.0482962	10.5874	9.95463	11.6288	11.7096
Kcnn4	2.63994	0.00627042	7.35688	7.43082	8.89947	8.68924
P2ry13	2.64166	0.029574	9.33843	8.89999	10.6334	10.4079
5430435G22Rik	2.66292	0.00276011	8.64699	8.505	9.96678	10.0112
Cd8a	2.75887	0.0259901	9.49228	9.08097	10.6255	10.8759
Clec9a	2.76179	0.00802677	9.97887	9.8746	11.271	11.5137
Tspan32	2.79781	0.0308764	5.91664	5.6645	7.51028	7.03946
Cd36	2.79861	0.0128809	8.85943	8.52	10.1622	10.1866
Vegfc	2.81556	0.0204594	5.97174	6.18887	7.38589	7.76157
Clec12a	2.84925	0.0108957	8.84747	9.14823	10.4569	10.56
A530099J19Rik	2.90103	0.00984447	10.3546	10.2991	11.7123	12.0145
Hepacam2	2.93492	0.0198527	6.53456	6.89582	8.13914	8.39789
Etv5	2.94534	0.016722	8.38064	8.05798	9.90276	9.65274
Adamdec1	2.95706	0.00948814	8.36125	8.66516	10.056	10.0988
Cd38	2.97626	0.00046675	9.21552	9.28282	10.8276	10.8178
Leprel1	2.98056	0.00404938	7.86484	7.94584	9.38887	9.57297
Hpse	2.98655	0.00243817	9.53329	9.38047	11.0514	11.0193
Etv5	3.02436	0.0446479	7.4819	6.84297	8.9	8.61814
F630111L10Rik	3.24333	0.0101272	7.60341	7.38594	9.05871	9.32559
Gpr171	3.87262	0.0375569	7.54788	6.82583	8.99369	9.28663
Serpinb10	3.94447	0.00910951	10.9339	10.5666	12.7798	12.6804
Ace	4.08203	0.0278651	8.33924	8.64579	10.2116	10.832
Itgad	4.49026	0.0356134	8.19123	9.00711	10.6651	10.8668
Cox6a2	6.40445	0.00810171	6.36365	6.76999	9.11328	9.37851
Slc5a5	9.1242	0.015085	6.29368	5.87547	9.61087	8.93768
Plcb4	11.6913	0.00119657	7.6956	7.45051	11.1287	11.1122
